# Supplementary material for: Meat Quality and Muscle Tissue Proteome of Crossbred Bulls Finished under Feedlot Using Wet Distiller Grains By-Product
Source: Foods. 2022 Oct 17;11(20):3233. doi: 10.3390/foods11203233 (PMC9602256; doi:10.3390/foods11203233)
Supplement: Supplementary file 1 [file foods-11-03233-s001.zip]

Archive with 1 entries (1 files):
- foods-1934084-supplementary.pdf
